# Supplementary material for: Spontaneous Synchronization of Two Bistable Pyridine-Furan Nanosprings Connected by an Oligomeric Bridge
Source: Nanomaterials (Basel). 2023 Dec 19;14(1):3. doi: 10.3390/nano14010003 (PMC10780610; doi:10.3390/nano14010003)
Supplement: Supplementary file 1 [file nanomaterials-14-00003-s001.zip]

Archive with 1 entries (1 files):
- nanomaterials-2744808-supplementary.pdf
